# Supplementary material for: Platelet-Derived miR-126-3p Directly Targets AKT2 and Exerts Anti-Tumor Effects in Breast Cancer Cells: Further Insights in Platelet-Cancer Interplay
Source: Int J Mol Sci. 2022 May 13;23(10):5484. doi: 10.3390/ijms23105484 (PMC9141257; doi:10.3390/ijms23105484)
Supplement: Supplementary file 1 [file ijms-23-05484-s001.zip]

Archive with 1 entries (1 files):
- ijms-1717273-supplementary.pdf
